# Supplementary material for: Upregulated expression of ubiquitin ligase TRIM21 promotes PKM2 nuclear translocation and astrocyte activation in experimental autoimmune encephalomyelitis
Source: eLife. 2024 Sep 12;13:RP98181. doi: 10.7554/eLife.98181 (PMC11392529; doi:10.7554/eLife.98181)
Supplement: Figure 3—source data 3. [file elife-98181-fig3-data3.zip]

Archive with 7 entries (7 files):
- Figure 3-source data 3 ú¿P-IKKú⌐.jpg
- Figure 3-source data 3 ú¿P65ú⌐.jpg
- Figure 3-source data 3 ú¿STAT3ú⌐.jpg
- Figure 3-source data 3 ú¿pp65ú⌐.jpg
- Figure 3-source data 3ú¿Actinú⌐.jpg
- Figure 3-source data 3ú¿P-STAT3ú⌐.jpg
- Figure 3-source data 3 ú¿IKKú⌐.jpg
