# Supplementary material for: Upregulated expression of ubiquitin ligase TRIM21 promotes PKM2 nuclear translocation and astrocyte activation in experimental autoimmune encephalomyelitis
Source: eLife. 2024 Sep 12;13:RP98181. doi: 10.7554/eLife.98181 (PMC11392529; doi:10.7554/eLife.98181)
Supplement: Figure 3—source data 7. [file elife-98181-fig3-data7.zip]

Archive with 5 entries (5 files):
- Figure 3-source data 7(PKM2).jpg
- Figure 3-source data 7(STAT3).jpg
- Figure 3-source data 7(p50).jpg
- Figure 3-source data 7(p65).jpg
- Figure 3-source data 7 (c-myc).jpg
