# Supplementary material for: Upregulated expression of ubiquitin ligase TRIM21 promotes PKM2 nuclear translocation and astrocyte activation in experimental autoimmune encephalomyelitis
Source: eLife. 2024 Sep 12;13:RP98181. doi: 10.7554/eLife.98181 (PMC11392529; doi:10.7554/eLife.98181)
Supplement: Figure 4—source data 10. [file elife-98181-fig4-data10.zip]

Archive with 4 entries (4 files):
- Figure 4-source data 10 (Flag input).tif
- Figure 4-source data 10 (GAPDH).tif
- Figure 4-source data 10 (Myc).tif
- Figure 4-source data 10 (Flag IP).tif
