# Supplementary material for: Upregulated expression of ubiquitin ligase TRIM21 promotes PKM2 nuclear translocation and astrocyte activation in experimental autoimmune encephalomyelitis
Source: eLife. 2024 Sep 12;13:RP98181. doi: 10.7554/eLife.98181 (PMC11392529; doi:10.7554/eLife.98181)
Supplement: Figure 5—source data 3. [file elife-98181-fig5-data3.zip]

Archive with 2 entries (2 files):
- Figure 5-source data 3 (TRIM21).jpg
- Figure 5-source data 3 (Actin).jpg
