# Supplementary material for: Upregulated expression of ubiquitin ligase TRIM21 promotes PKM2 nuclear translocation and astrocyte activation in experimental autoimmune encephalomyelitis
Source: eLife. 2024 Sep 12;13:RP98181. doi: 10.7554/eLife.98181 (PMC11392529; doi:10.7554/eLife.98181)
Supplement: Figure 6—source data 7. [file elife-98181-fig6-data7.zip]

Archive with 2 entries (2 files):
- Figure 6-source data 7ú¿K63 IPú⌐.jpg
- Figure 6-source data 7(K63 input).jpg
