# Supplementary material for: Upregulated expression of ubiquitin ligase TRIM21 promotes PKM2 nuclear translocation and astrocyte activation in experimental autoimmune encephalomyelitis
Source: eLife. 2024 Sep 12;13:RP98181. doi: 10.7554/eLife.98181 (PMC11392529; doi:10.7554/eLife.98181)
Supplement: Figure 6—source data 9. [file elife-98181-fig6-data9.zip]

Archive with 6 entries (6 files):
- Figure 6-source data 9ú¿P-STAT3).jpg
- Figure 6-source data 9ú¿STAT3).tif
- Figure 6-source data 9ú¿Trim21).tif
- Figure 6-source data 9ú¿p65ú⌐.tif
- Figure 6-source data 9ú¿pp65).tif
- Figure 6-source data 9ú¿Actinú⌐.jpg
