# Supplementary material for: Upregulated expression of ubiquitin ligase TRIM21 promotes PKM2 nuclear translocation and astrocyte activation in experimental autoimmune encephalomyelitis
Source: eLife. 2024 Sep 12;13:RP98181. doi: 10.7554/eLife.98181 (PMC11392529; doi:10.7554/eLife.98181)
Supplement: Figure 6—source data 11. [file elife-98181-fig6-data11.zip]

Archive with 4 entries (4 files):
- Figure 6-source data 11(P50).jpg
- Figure 6-source data 11(STAT3).jpg
- Figure 6-source data 11(c-myc).jpg
- Figure 6-source data 11(Flag).jpg
