# Supplementary material for: Upregulated expression of ubiquitin ligase TRIM21 promotes PKM2 nuclear translocation and astrocyte activation in experimental autoimmune encephalomyelitis
Source: eLife. 2024 Sep 12;13:RP98181. doi: 10.7554/eLife.98181 (PMC11392529; doi:10.7554/eLife.98181)
Supplement: Figure 6—source data 13. [file elife-98181-fig6-data13.zip]

Archive with 8 entries (8 files):
- Figure 6-source data 13 (P50).jpg
- Figure 6-source data 13 (PKM2).jpg
- Figure 6-source data 13 (STAT3).tif
- Figure 6-source data 13 (Trim21).jpg
- Figure 6-source data 13 (Tubulin).jpg
- Figure 6-source data 13 (c-myc).tif
- Figure 6-source data 13 (p65).tif
- Figure 6-source data 13 (Lamin).jpg
